# Supplementary material for: Protective Role of Genetic Variants in HSP90 Genes-Complex in COPD Secondary to Biomass-Burning Smoke Exposure and Non-Severe COPD Forms in Tobacco Smoking Subjects
Source: Curr Issues Mol Biol. 2021 Aug 3;43(2):887–99. doi: 10.3390/cimb43020063 (PMC8928934; doi:10.3390/cimb43020063)
Supplement: Supplementary file 1 [file cimb-43-00063-s001.zip]

Archive with 1 entries (1 files):
- cimb-1297663-supplementary.pdf
